# Supplementary material for: Proline Promotes Drought Tolerance in Maize
Source: Biology (Basel). 2025 Jan 7;14(1):41. doi: 10.3390/biology14010041 (PMC11762158; doi:10.3390/biology14010041)
Supplement: Supplementary file 1 [file biology-14-00041-s001.zip]

Archive with 1 entries (1 files):
- biology-3348966-supplementary.pdf
